# Supplementary material for: Assessment of the potential risk of oteseconazole and two other tetrazole antifungals to inhibit adrenal steroidogenesis and peripheral metabolism of corticosteroids
Source: Front Pharmacol. 2024 Aug 8;15:1394846. doi: 10.3389/fphar.2024.1394846 (PMC11338861; doi:10.3389/fphar.2024.1394846)
Supplement: Supplementary file 1 [file DataSheet1.zip]

Archive with 2 entries (2 files):
- Supplementary materials.DOCX
- Table S3.CSV
