# Supplementary material for: Assessment of the potential risk of oteseconazole and two other tetrazole antifungals to inhibit adrenal steroidogenesis and peripheral metabolism of corticosteroids
Source: Front Pharmacol. 2024 Aug 8;15:1394846. doi: 10.3389/fphar.2024.1394846 (PMC11338861; doi:10.3389/fphar.2024.1394846)
Supplement: Supplementary file 1 [file DataSheet1.zip › Table S3.CSV]

Feature	m/z	Mass Error (ppm)	Isotope Similarity	Retention time (min)	Retention Time Error (mins)	MSMS match	RT match	Compound name	Formula	Deuterated	Neutral mass (Da)	Adducts
7.13_288.1724n	289.18	-0.33	95.09	7.13	-0.09	x	x	2-Hydroxyestradiol	C18H24O3		288.172	M+H-H2O, M+H, M+Na
7.40_286.1564n	309.146	-1.69	94.64	7.4	0.01	x	x	2-Hydroxyestrone	C18H22O3		286.156	M+H-H2O, M+H, M+Na
9.37_285.1845m/z	285.185	-1.19	91.84	9.37	0.03		x	2-Methoxyestradiol	C19H26O3			M+H-H2O
8.14_333.2421m/z	333.242	-0.95	94.78	8.14	0.01		x	3a,5b-Tetrahydrocorticosterone	C21H34O4			M+H-H2O
7.70_333.2418m/z	333.242	-1.74	93.93	7.7	-0.05		x	3a,20a,21-Trihydroxy-5b-pregnan-11-one	C21H34O4			M+H-H2O
10.20_290.2243n	291.232	-0.96	99.34	10.2	0	x	x	4,5a-Dihydrotestosterone	C19H30O2		290.224	M+H, M+Na
8.24_577.3520m/z	577.352	-0.67	82.21	8.24	0.14		x	4-Hydroxyestradiol	C21H32O3			2M+H
10.65_288.2085n	289.216	-1.54	97.51	10.65	0.03	x	x	5a-Androstane-3,17-dione	C19H28O2		288.208	M+H, M+Na, 2M+H, 2M+Na
10.34_355.2247m/z	355.225	1.1	97.2	10.34	0.01	x	x	5a-Dihydro-11-deoxycorticosterone	C21H32O3			M+Na
9.54_763.3507m/z	763.351	-1.77	80.37	9.54	0.14		x	5a-Dihydrotestosterone sulfate	C19H30O5S			2M+Na
8.79_348.2299n	371.219	-0.35	96.28	8.79	0.09	x	x	5b-Dihydrocorticosterone	C21H32O4		348.23	M+H-H2O, M+Na, 2M+Na
11.99_316.2402n	299.237	-0.25	94.06	11.99	-0.2	x	x	5b-Dihydroprogesterone	C21H32O2		316.24	M+H-H2O, M+Na, 2M+Na
6.70_289.1795m/z	289.18	-1.07	97.48	6.7	0.04	x	x	7a-hydroxy-17b-estradiol	C18H24O3			M+H
8.06_332.2355n	355.225	1	92.82	8.06	-0.03	x	x	7a-Hydroxypregnenolone	C18H24O3		332.235	M+Na, 2M+Na
10.34_297.2215m/z	297.221	0.56	88.78	10.34	0.19		x	7-Dehydropregnenolone	C21H30O2			M+H-H2O
8.61_330.2193n	331.227	-0.55	99.03	8.61	0.05	x	x	11a-Hydroxyprogesterone	C21H30O3		330.219	M+H, 2M+Na
8.13_302.1881n	303.195	-0.23	96.38	8.13	0	x	x	11b-Hydroxyandrostenedione	C19H26O3		302.188	M+H-H2O, M+H, M+Na, 2M+Na
9.37_330.2197n	331.227	0.68	97.79	9.37	-0.08	x	x	11b-Hydroxyprogesterone	C21H30O3		330.22	M+H-H2O, M+H, M+Na, 2M+H
7.80_344.1989n	345.206	0.31	96.94	7.8	0.03	x	x	11-Dehydrocorticosterone	C21H28O4		344.199	M+H, M+Na
9.74_330.2196n	331.227	0.33	95.74	9.74	0.04	x	x	11-Deoxycorticosterone	C21H30O3		330.22	M+H-H2O, M+H, M+Na, 2M+H, 2M+Na
8.19_329.2112m/z	329.211	0.34	96.95	8.19	0.05	x	x	11-Deoxycortisol	C21H30O4			M+H-H2O
7.70_302.1881n	303.195	-0.38	97.31	7.7	0	x	x	16a-Hydroxyandrostenedione	C19H26O3		302.188	M+H, M+Na, 2M+Na
7.60_304.2034n	327.193	-1.59	84.27	7.6	0	x	x	16a-Hydroxy-DHEA	C19H28O3		304.203	M+Na, 2M+Na
8.24_330.2192n	331.227	-0.78	97.17	8.24	0	x	x	16a-Hydroxyprogesterone	C21H30O3		330.219	M+H, M+Na, 2M+H, 2M+Na
10.82_313.2162m/z	313.216	0.08	94.12	10.82	-0.19		x	16-Dehydroprogesterone	C21H28O2			M+H
7.67_719.4501m/z	719.45	1.06	78.74	7.67	0		x	17a,21-Dihydroxypregnenolone	C21H32O4			2M+Na
9.18_273.1846m/z	273.185	-0.95	96.91	9.18	-0.02	x	x	17a-Estradiol	C18H24O2			M+H
9.51_332.2351n	315.232	-0.03	98.6	9.51	-0.01	x	x	17a-Hydroxypregnenolone	C21H32O3		332.235	M+H-H2O, M+H
9.70_339.2768m/z	339.277	-0.63	98.88	9.7	0.03	x	x	17A-HYDROXYPROGESTERONE-D8	C21H22D8O3	x		M+H
9.10_255.1738m/z	255.174	-1.86	97.53	9.1	0.09		x	17b-Estradiol	C18H24O2			M+H-H2O
6.67_725.4249m/z	725.425	-1.37	78.57	6.67	-0.13		x	18-Hydroxycorticosterone	C21H30O5			2M+H
6.27_377.1952m/z	377.195	-1.68	85.48	6.27	-0.07		x	18-Oxocortisol	C21H28O6			M+H
7.17_303.1952m/z	303.195	-0.73	97.29	7.17	-0.01	x	x	19-Hydroxyandrostenedione	C19H26O3			M+H
6.80_631.3965m/z	631.396	-0.72	61.45	6.8	0		x	19-Hydroxytestosterone	C19H28O3			2M+Na
8.43_301.1798m/z	301.18	-0.18	95.81	8.43	-0.02	x	x	19-Oxoandrostenedione	C19H24O3			M+H
7.93_344.1982n	345.205	-1.7	96.23	7.93	-0.1	x	x	19-Oxo-deoxycorticosterone	C21H28O4		344.198	M+H, M+Na, 2M+Na
7.70_285.1843m/z	285.184	-1.86	96.35	7.7	-0.09		x	19-Oxotestosterone	C19H26O3			M+H-H2O
9.50_687.4597m/z	687.46	0.24	76.95	9.5	0.14	x	x	21-Hydroxypregnenolone	C21H32O3			2M+Na
6.65_361.2004m/z	361.2	-1.45	95.27	6.65	0.02		x	Aldosterone	C21H28O5			M+H
6.64_367.2370n	390.226	-1.7	84.37	6.64			x	Aldosterone-D7	C21D7H21O5	x	367.237	M+H, M+Na
11.84_301.2527m/z	301.253	0.49	79.2	11.84	-0.03		x	Alloepipregnanolone	C21H34O2			M+H-H2O
7.24_306.2196n	329.209	0.42	87.62	7.24	0.06	x	x	androst-5-en-3b,7a,17b-triol	C19H30O3		306.22	M+Na, 2M+Na
9.86_595.3765m/z	595.377	1.3	81.44	9.86	0.17		x	androst-5-ene-3,17-dione	C19H26O2			2M+Na
9.50_273.2209m/z	273.221	-1.31	97.64	9.5	-0.01		x	Androstenediol	C19H30O2			M+H-H2O
9.67_286.1936n	287.201	1.03	94.98	9.67	0.01	x	x	Androstenedione	C19H26O2		286.194	M+H, M+Na, 2M+H, 2M+Na
8.17_352.2524m/z	352.252	-1.85	93.09	8.17			x	Cortexolone-D5	C21D5H25O4	x		M+H
8.02_346.2143n	347.222	-0.33	97.98	8.02	0.05	x	x	Corticosterone	C21H30O4		346.214	M+H, M+Na
7.97_355.2718m/z	355.272	-0.4	95.89	7.97		x	x	Corticosterone-D8	C21H22D8O4	x		M+H
7.05_362.2095n	363.217	0.59	96.09	7.05	0.02	x	x	Cortisol	C21H30O5		362.21	M+H-H2O, M+H, M+Na, 2M+H, 2M+Na
7.03_366.2339n	367.241	-1.35	95.09	7.03	0.03		x	Cortisol-9,11,12,12-D4	C21H26D4O5	x	366.234	M+H, M+Na
7.05_361.2002m/z	361.2	-1.97	94.01	7.05	-0.05		x	Cortisone	C21H28O5			M+H
10.01_288.2087n	271.205	-0.68	97.42	10.01	0.03	x	x	Dehydroandrosterone	C19H28O2		288.209	M+H-H2O, M+H, M+Na, 2M+H
9.70_288.2088n	271.206	-0.34	96.84	9.7	0	x	x	DHEA	C19H28O2		288.209	M+H-H2O, M+Na, 2M+H, 2M+Na
9.65_277.2425m/z	277.243	-2.6	96.33	9.65			x	DHEA-D6	C19D6H22O2	x		M+H-H2O
9.59_270.1621n	271.169	0.43	96.3	9.59	0.04	x	x	Estrone	C18H22O2		270.162	M+H, M+Na, 2M+H, 2M+Na
10.65_271.2055m/z	271.205	-0.59	87.1	10.65	-0.03	x	x	Etiocholanedione	C24H40O4			M+H-H2O
10.41_313.2143m/z	313.214	1.66	94.58	10.41	0		x	Etiocholanolone	C19H30O2			M+Na
9.16_450.3216m/z	450.322	0.49	89.73	9.16	0.02		x	Glycochenodeoxycholate	C26H43NO5			M+H
11.35_316.2402n	299.237	-0.13	93.67	11.35	-0.01	x	x	Pregnenolone	C21H32O2		316.24	M+H-H2O, M+H, M+Na, 2M+Na
11.32_314.2247n	315.232	0.33	89.71	11.32	0.02	x	x	Progesterone	C21H30O2		314.225	M+H, M+Na, 2M+Na
11.27_322.2745n	323.282	-0.99	91.77	11.27		x	x	Progesterone-D8	C21H22D8O2	x	322.274	M+H-H2O, M+H, M+Na
9.22_288.2086n	289.216	-1.28	97.29	9.22	-0.01	x	x	Testosterone	C19H28O2		288.209	M+H, M+Na, 2M+H, 2M+Na
9.15_350.2455n	333.242	-0.6	96.03	9.15	0.07		x	Tetrahydro-11-desoxycortisol	C21H34O4		350.245	M+H-H2O, M+H, M+Na
